# Supplementary material for: Multicomponent Network Formation in Selective Layer of Composite Membrane for CO2 Separation
Source: Membranes (Basel). 2021 Feb 28;11(3):174. doi: 10.3390/membranes11030174 (PMC7997254; doi:10.3390/membranes11030174)
Supplement: Supplementary file 1 [file membranes-11-00174-s001.zip]

Archive with 3 entries (2 files):
- membranes-1047609_Supplementary/
- membranes-1047609_Supplementary/Lillepaerg_Supplementary information01_Multicomponent Network Formation.pdf
- membranes-1047609_Supplementary/Lillepaerg_Supplementary information02_Multicomponent Network Formation.pdf
